# Supplementary material for: Self-Assembly of Homo- and Hetero-Chiral Cyclodipeptides into Supramolecular Polymers towards Antimicrobial Gels
Source: Polymers (Basel). 2022 Oct 27;14(21):4554. doi: 10.3390/polym14214554 (PMC9654196; doi:10.3390/polym14214554)
Supplement: Supplementary file 1 [file polymers-14-04554-s001.zip]

Archive with 1 entries (1 files):
- polymers-1984851-supplementary.pdf
